# Supplementary material for: Fatty Acid Excess Dysregulates CARF to Initiate the Development of Hepatic Steatosis
Source: Cells. 2023 Apr 1;12(7):1069. doi: 10.3390/cells12071069 (PMC10093423; doi:10.3390/cells12071069)
Supplement: Supplementary file 1 [file cells-12-01069-s001.zip]

Archive with 1 entries (1 files):
- cells-2237429-Supplementary.pdf
